# Supplementary material for: Ultrasound microbubble-mediated transfection of NF-κB decoy oligodeoxynucleotide into gingival tissues inhibits periodontitis in rats in vivo
Source: PLoS One. 2017 Nov 1;12(11):e0186264. doi: 10.1371/journal.pone.0186264 (PMC5665421; doi:10.1371/journal.pone.0186264)
Supplement: S1 Table — (XLSX) [file pone.0186264.s001.xlsx]

## Sheet: Body weight
Body weight
	6W	6W2D	6W5D	7W0D	7W2D	7W5D	8W0D
Control	174.033	187.775	209.25	218.1	243.35	250.5	259.6
P	176.033	189.417	205.683	221.25	241.933	250.533	259.133
PUM	176.914	190.571	209.414	222.943	241.4	254.675	266.375
SD
Control	3.79136	4.53512	5.33799	3.78704	4.15	7.5	6.9
P	2.75229	4.00703	3.8581	3.30149	6.04548	6.45428	8.02004
PUM	2.42521	3.42336	3.99735	3.61794	6.57622	4.65982	3.37302
