# Supplementary material for: Ultrasound microbubble-mediated transfection of NF-κB decoy oligodeoxynucleotide into gingival tissues inhibits periodontitis in rats in vivo
Source: PLoS One. 2017 Nov 1;12(11):e0186264. doi: 10.1371/journal.pone.0186264 (PMC5665421; doi:10.1371/journal.pone.0186264)
Supplement: S2 Table — (XLSX) [file pone.0186264.s002.xlsx]

## Sheet: MicroCT
Distance between CEJ to ABC
M1-M2			M2-M3
	7day	14day		7day	14day
Control	0.5575	0.568	C	0.5395	0.579
P	0.854833	1.05217	P	0.827167	0.916833
PUM	0.57	0.656833	PUM	0.636667	0.706833
SD			SD
Control	0.0303823	0.0477755	Control	0.0216429	0.0270832
P	0.034948	0.0497309	P	0.0343117	0.0320056
PUM	0.0308145	0.0368161	PUM	0.0415264	0.0307044
Volume
	Volume	SD
C	21.8917	0.4204
P	11.7667	0.798192
PUM	18	1.37526
C1	22.9
C2	21.5
C3	20.6
C4	22.1
C5	23.2
C6	21.05
P1	13.6
P2	13.5
P3	12.2
P4	10.5
P5	8.5
P6	12.3
PUM1	17.6
PUM2	22.2
PUM3	14.6
PUM4	19.9
PUM5	20.1
PUM6	13.6
