# Supplementary material for: Ultrasound microbubble-mediated transfection of NF-κB decoy oligodeoxynucleotide into gingival tissues inhibits periodontitis in rats in vivo
Source: PLoS One. 2017 Nov 1;12(11):e0186264. doi: 10.1371/journal.pone.0186264 (PMC5665421; doi:10.1371/journal.pone.0186264)
Supplement: S3 Table — (XLSX) [file pone.0186264.s003.xlsx]

## Sheet: RT-PCR
Rerative expression level of mRNA
Palatal						Buccal
		IL-1β	SD	SE				IL-1β	SD	SE
7day	P7	1.62494	0.350757	0.143196		7day	P7	1.77694	0.579253	0.236479
	D7	0.315279	0.133182	0.0543712			D7	1.73501	0.616392	0.251641
14day	P14	1.5874	0.39033	0.159352		14day	P14	1.76613	0.639881	0.26123
	D14	0.287175	0.168725	0.0688816			D14	1.51226	0.510382	0.208363
		ICAM1	SD	SE				ICAM1	SD	SE
7day	P7	3.6261	2.51782	1.0279		7day	P7	3.67796	0.664579	0.271313
	D7	0.159116	0.0978807	0.0399596			D7	2.70082	0.683682	0.279112
14day	P14	1.4791	1.06876	0.436319		14day	P14	2.22318	0.662264	0.270368
	D14	0.783175	0.760625	0.310524			D14	2.11365	0.763474	0.311687
		TNF-α	SD	SE				TNFα	SD	SE
7day	P7	8.13473	3.08959	1.54479		7day	P7	3.59774	1.13181	0.462061
	D7	1.03282	1.66753	0.680765			D7	2.58754	0.826856	0.337562
14day	P14	8.24525	2.37998	1.37408		14day	P14	5.16557	1.42156	0.58035
	D14	0.602305	1.28364	0.524045			D14	4.25072	0.896855	0.366139
		RANKL	SD	SE				RANKL	SD	SE
7day	P7	2.93968	0.499554	0.203942		7day	P7	1.98738	0.971638	0.39667
	D7	1.00337	1.02597	0.418849			D7	1.25878	0.533817	0.21793
14day	P14	2.5698	0.39033	0.159352		14day	P14	2.04996	0.309156	0.126213
	D14	1.3265	0.168725	0.0688816			D14	1.59849	0.533392	0.217756
